# Supplementary material for: Assessing the Impact of Sample Heterogeneity on Transcriptome Analysis of Human Diseases Using MDP Webtool
Source: Front Genet. 2019 Oct 24;10:971. doi: 10.3389/fgene.2019.00971 (PMC6822058; doi:10.3389/fgene.2019.00971)
Supplement: Table S1 — Differential expression analysis with or without removal of potential sample outliers. The transcriptomic studies are shown as rows. StudyId = number of the study; GEOId = GEO accession ID with the type of disease; TotalControlSamples = number of samples in control group; TotalTreatedSamples = number of samples in disease group; TotalControlOutliers = number of samples in control group that were considered outlier by MDP; TotalTreatedOutliers = number of samples in disease group that were considered outlier by MDP; TotalOutliers = number of samples in total that were considered outlier by MDP; DEGsBefore = number of differentially expressed genes without removing any potential sample outlier (using samples in TotalControlSamples and TotalTreatedSamples); DEGsAfter = number of differentially expressed genes after removing potential sample outliers (using samples in TotalControlOutliers and TotalTreatedOutliers); DEGMin = minimum number of differentially expressed genes found after removing random samples (number of samples removed on each itineration is equivalent to the corresponding number in TotalOutliers) from TotalControlSamples and TotalTreatedSamples; DEGMax = maximum number of differentially expressed genes found after removing random samples (number of samples removed on each itineration is equivalent to the corresponding number in TotalOutliers) from TotalControlSamples and TotalTreatedSamples; DEGMean = average number of differentially expressed genes found after removing random samples (number of samples removed on each itineration is equivalent to the corresponding number in TotalOutliers) from TotalControlSamples and TotalTreatedSamples; AdjPcut = Adjusted P-value cutoff used on the differential expression analysis. [file DataSheet_1.xlsx]

## Sheet: Sheet1
StudyId	GEOId	TotalControlSamples	TotalTreatedSamples	TotalControlOutliers	TotalTreatedOutliers	TotalOutliers	DEGsBefore	DEGsAfter	DEGMin	DEGMax	DEGMean	AdjPcut
1	GSE112057_CrohnsDisease	12	60	1	12	13	188	3477	0	2938	164.97	0.0001
2	GSE112057_PolyarticularJIA	12	46	1	26	27	120	2938	0	2457	62.606	0.001
3	GSE107993	69	69	13	16	29	422	2512	12	1245	223.171	0.01
4	GSE112057_SystemicJIA	12	26	1	3	4	16	1937	0	2253	102.816	0.001
5	GSE68086_Breast	55	39	13	0	13	261	1144	39	424	170.356	0.0001
6	GSE112057_OligoarticularJIA	12	43	1	26	27	517	1262	0	3022	298.928	0.05
7	GSE112057_UlcerativeColitis	12	15	1	5	6	0	735	0	3	0.009	1e-05
8	GSE107994	50	53	3	18	21	461	955	27	363	111.595	1e-11
9	GSE107991	12	21	1	5	6	258	511	0	639	55.088	0.001
